# Supplementary material for: High opsin diversity in a non-visual infaunal brittle star
Source: BMC Genomics. 2014 Nov 28;15:1035. doi: 10.1186/1471-2164-15-1035 (PMC4289182; doi:10.1186/1471-2164-15-1035)
Supplement: Supplementary file 1 — Additional file 1: List of the reference opsins used for blast (A) and phylogenetic analyses (A,B). (XLSX 45 KB) [file 12864_2014_6862_MOESM1_ESM.xlsx]

## Sheet: Sheet2
Column1	Column2	Column3	Column4
Opsin name	Species	Alt. names	Accession (GenBank)
A. Reference opsins for opsin searches and/or phylogenetic analyses
Sp-opsin 1	Strongylocentrotus purpuratus	pinopsin (ciliary opsin)	XP_783302.2
Sp-opsin 2	Strongylocentrotus purpuratus	basal-branched opsin	XP_003730660.1
Sp-opsin 3.1	Strongylocentrotus purpuratus	rhodopsin G0 coupled-like	XP_003723700.1
Sp-opsin 3.2	Strongylocentrotus purpuratus	rhodopsin G0 coupled-like	XP_783329.3
Sp-opsin 4	Strongylocentrotus purpuratus	melanopsin	XP_003730546.1
Sp-opsin 5	Strongylocentrotus purpuratus	basal-branched opsin	XP_784559.2
Sp-opsin 6	Strongylocentrotus purpuratus	peropsin-like	XP_784266.2
Sp-opsin 7	Strongylocentrotus purpuratus	RPE retinal G protein coupled receptor like	XP_003727813.1
Sp-opsin 8	Strongylocentrotus purpuratus	Neuropsin (opsin 5 like)	XP_001199309.1
Lf-rhodopsin	Loligo forbesi	Rhodopsin	P24603.1
Rn-rhodopsin	Rattus norvegicus	Rhodopsin	NP_254276.1
B. Reference opsins for phylogenetical analyses only
Ar-opsin 4	Asterias rubens	Melanopsin	KM249890
Anopheles GPRopsin 1	Anopheles gambiae		XP_312503.4
Apis Pteropsin	Apis mellifera		NP_001035057.1
Branchiostoma Opsin 1	Branchiostoma belcheri	Amphiop1	BAC76019.1
Branchiostoma Opsin 3	Branchiostoma belcheri	Amphiop3	BAC76023.1
Branchiostoma Opsin 5	Branchiostoma belcheri	Amphiop5	BAC76022.1
Branchiostoma Opsin4	Branchiostoma belcheri	Amphiop4 - Melanopsin	Q4R1I4.1
Branchiostoma Opsin6	Branchiostoma belcheri	Amphiop6	BAC76024.1
Ciona Opsin 1	Ciona intestinalis		NP_001027727.1
Danio LW-opsin	Danio rerio	Long-wave-sensitive opsin 1 (cone pigments)	AAH76120.1
Danio MW4 Opsin	Danio rerio	Green-sensitive opsin 4	NP_571329.1
Danio Neuropsin	Danio rerio	Opsin 5	XP_698118.5
Danio Parapinopsin-like	Danio rerio		XP_002666709.2
Danio SW opsin	Danio rerio	Opsin-1 short-wave-sensitive 1	NP_571394.1
Danio VAL Opsin	Danio rerio	Vertebrate ancient long opsin	NP_571661.1
Drosophila Rh6 Opsin	Drosophila melanogaster		O01668.1
Gallus Blue Sensitive Opsin	Gallus gallus		NP_990848.1
Gallus Red opsin	Gallus gallus		NP_990771.1
Homo MW-opsin	Homo sapiens	Medium-wave-sensitive opsin 1	NP_000504.1
Hp-opsin 1	Hemicentrotus purpuratus	Encephalopsin	BAH28806.1
Mizuhopecten Go-rhodopsin	Mizuhopecten yessoensis	OPSD2	O15974.1
Mus Opsin 3	Mus musculus	Encephalopsin	NP_034228.1
Mus Opsin4	Mus musculus	Melanopsin isoform 1	NP_038915.1
Mus Peropsin	Mus musculus	Visual pigment-like receptor peropsin	NP_033128.1
Mus RGR-opsin	Mus musculus		AAC69836.1
My-Gq opsin	Mizuhopecten yessoensis	Gq-coupled rhodopsin	BAA22217.1
Outgroup	Homo sapiens	Melatonin receptor 1A	AAH74946.1
Pl-opsin 4	Paracentrotus lividus	Melanopsin	KM249889
Platynereis C-opsin	Platynereis dumerilii		AAV63834.1
Platynereis R-opsin	Platynereis dumerilii		CAC86665.1
Rattus Neuropsin	Rattus norvegicus	Opsin5	EDM18681.1
Rattus Rhodopsin	Rattus norvegicus	Red-sensitive opsin	NP_254276.1
Sd-opsin 5	Strongylocentrotus droebachiensis		ABB89040.1
Sepia Rhodopsin	Sepia officinalis		AAC26329.1
Takifugu TMT Opsin	Takifugu rubripes		AAL83430.1
Xenopus Neuropsin	Xenopus laevis	Opsin 5	NP_001182522.1
Xenopus Opsin 3-like	Xenopus tropicalis		XP_002933418.2
Xenopus Opsin 4	Xenopus laevis	Melanopsin	AAC41235.1

## Sheet: Sheet1
Ar-opsin 4	Asterias rubens	Melanopsin	Delroisse et al. 2013 [20]
Anopheles GPRopsin 1	Anopheles gambiae		XP_312503.4
Apis Pteropsin	Apis mellifera		NP_001035057.1
Branchiostoma Opsin 1	Branchiostoma belcheri	Amphiop1	BAC76019.1
Branchiostoma Opsin 3	Branchiostoma belcheri	Amphiop3	BAC76023.1
Branchiostoma Opsin 5	Branchiostoma belcheri	Amphiop5	BAC76022.1
Branchiostoma Opsin4	Branchiostoma belcheri	Melanopsin	Q4R1I4.1
Branchiostoma Opsin6	Branchiostoma belcheri		BAC76024.1
Ciona Opsin 1	Ciona intestinalis		NP_001027727.1
Danio LW-opsin	Danio rerio	Long-wave-sensitive opsin 1 (cone pigments)	AAH76120.1
Danio MW4 Opsin	Danio rerio	Green-sensitive opsin 4	NP_571329.1
Danio Neuropsin	Danio rerio	Opsin 5	XP_698118.5
Danio Parapinopsin-like	Danio rerio		XP_002666709.2
Danio SW opsin	Danio rerio	Opsin-1 short-wave-sensitive 1	NP_571394.1
Danio VAL Opsin	Danio rerio	Vertebrate ancient long opsin	NP_571661.1
Drosophia Rh6 Opsin	Drosophila melanogaster		O01668.1
Gallus Blue Sensitive Opsin	Gallus gallus		NP_990848.1
Gallus Red opsin	Gallus gallus		NP_990771.1
Homo MW-opsin	Homo sapiens	Medium-wave-sensitive opsin 1	NP_000504.1
Hp-opsin 1	Hemicentrotus purpuratus	Encephalopsin	BAH28806.1
Mizuhopecten Go-rhodopsin	Mizuhopecten yessoensis	OPSD2	O15974.1
Mus Opsin 3	Mus musculus	Encephalopsin	NP_034228.1
Mus Opsin4	Mus musculus	Melanopsin isoform 1	NP_038915.1
Mus Peropsin	Mus musculus	Visual pigment-like receptor peropsin	NP_033128.1
Mus RGR-opsin	Mus musculus		AAC69836.1
My-Gq opsin	Mizuhopecten yessoensis	Gq-coupled rhodopsin	BAA22217.1
Outgroup	Gallus gallus	Adenosine receptor A2b	NP_990418.1
Pl-opsin 4	Paracentrotus lividus	Melanopsin	Delroisse et al. 2013 [20]
Platynereis C-opsin	Platynereis dumerilii		AAV63834.1
Platynereis R-opsin	Platynereis dumerilii		CAC86665.1
Rattus Neuropsin	Rattus norvegicus	Opsin5	EDM18681.1
Rattus Rhodopsin	Rattus norvegicus	Red-sensitive opsin	NP_254276.1
Sd-opsin 5	Strongylocentrotus droebachiensis		ABB89040.1
Sepia Rhodopsin	Sepia officinalis		AAC26329.1
Takifugu TMT Opsin	Takifugu rubripes		AAL83430.1
Xenopus Neuropsin	Xenopus laevis	Opsin 5	NP_001182522.1
Xenopus Opsin 3-like	Xenopus tropicalis		XP_002933418.2
Xenopus Opsin 4	Xenopus laevis	Melanopsin	AAC41235.1
