# Supplementary material for: High opsin diversity in a non-visual infaunal brittle star
Source: BMC Genomics. 2014 Nov 28;15:1035. doi: 10.1186/1471-2164-15-1035 (PMC4289182; doi:10.1186/1471-2164-15-1035)
Supplement: Supplementary file 2 — Additional file 2: Statistical analysis of the data from the behavioural experiments. (XLSX 12 KB) [file 12864_2014_6862_MOESM2_ESM.xlsx]

## Sheet: Sheet1
STATISTICAL ANALYSES	White light control		No light control		Blue light test		Green light test		Red light test
	Day (white light)	Night (no light)	Day (no light)	Night (no light)	Day (blue light)	Night (no light)	Day (green light)	Night (no light)	Day (red light)	Night (no light)
NORMALITY TESTS
KS normality test
KS distance (P value)	0.1753 (>0.10)	0.1716 (>0.10)	0.2613 (>0.10)	0.2107 (>0.10)	0.1895 (>0.10)	0.2451 (>0.10)	0.2008 (>0.10)	0.1694 (>0.10)	0.2016 (>0.10)	0.2133 (>0.10)
D'Agostino & Pearson omnibus normality test
K2 (P value)	1.039 (0.5947)	1.314 (0.5183)	3.438 (0.1792)	1.867 (0.3932)	1.289 (0.5248)	3719 (0.1558)	0.9813 (0.6122)	1.595 (0.4505)	1.826 (0.4013)	0.6605 (0.7188)
Shapiro-Wilk normality test
W (P value)	0.932 (0.5345)	0.8989 (0.2824)	0.8773 (0.1774)	0.9134 (0.3783)	0.9468 (0.6786)	0.8277 (0.0561)	0.9347 (0.5602)	0.9457 (0.668)	0.9046 (0.3178)	0.927 (0.4888)
Passed normality tests (alpha=0.05)?	Yes	Yes	Yes	Yes	Yes	Yes	Yes	Yes	Yes	Yes
P values summary	ns	ns	ns	ns	ns	ns	ns	ns	ns	ns
VARIANCE HOMOGENEITY EVALUATION
F test to compare variances
F; DFn; Dfd (P value)	1.125; 7; 7 (0.8803)		1.404; 7; 7 (0.6654)		1.389; 7; 7 (0.6753)		1.588; 7; 7 (0.5564)		1.223; 7; 7 (0.7975)
Are variances significantly different?	No		No		No		No		No
P value summary	ns		ns		ns		ns		ns
UNPAIRED T-TEST
P value	0.033		0.5125		0.0059		0.0083		0.0755
One- or two-tailed P value?	Two-tailed		Two-tailed		Two-tailed		Two-tailed		Two-tailed
Are means signif. different? (P < 0.05)	Yes		No		Yes		Yes		No
P value summary	*		ns		**		**		ns
