# Supplementary material for: High opsin diversity in a non-visual infaunal brittle star
Source: BMC Genomics. 2014 Nov 28;15:1035. doi: 10.1186/1471-2164-15-1035 (PMC4289182; doi:10.1186/1471-2164-15-1035)
Supplement: Supplementary file 4 — Additional file 4: BLASTP results and characteristics of the A. filiformis opsin genes. (XLSX 55 KB) [file 12864_2014_6862_MOESM4_ESM.xlsx]

## Sheet: Sheet1
Opsin name	Accession	DNA size (pb)	Predicted peptide size (aa)	Predicted TM	Predicted MW (Da)	Best blastP query results	Accession2	Query coverage	E value	Identity (%)
DRAFT GENOME
Af Opsin 1	KM276762	654	64	1	7112.4	encephalopsin [Hemicentrotus pulcherrimus] (opsin1)	XP_004928383.1	0.98	6e-21	0.68
Af Opsin 2	KM276763	940	93	2	10530.28	PREDICTED: uncharacterized protein [Strongylocentrotus purpuratus] (opsin2)	XP_003730660.1	0.87	1e-13	0.36
Af Opsin 3	KM276764	963	97	2	10781.85	PREDICTED: rhodopsin, G0-coupled-like [Strongylocentrotus purpuratus] (opsin3.2)	XP_783329.3	0.97	1e-24	0.54
Af Opsin 4.1	KM276765	1973	268	3	30037.94	PREDICTED: melanopsin [Strongylocentrotus purpuratus] (opsin4)	XP_003730546.1	0.81	2e-41	0.37
Af Opsin 4.2	KM276766	4737	399	4	44526.38	PREDICTED: melanopsin [Strongylocentrotus purpuratus] (opsin4)	XP_003730546.1	0.65	2e-61	0.41
Af Opsin 4.3	KM276767	857	118	2	13738.13	PREDICTED: melanopsin [Strongylocentrotus purpuratus] (opsin4)	XP_003730546.1	0.85	1e-21	0.43
Af Opsin 4.4	KM276768	831	254	5-6	29337.18	PREDICTED: melanopsin [Strongylocentrotus purpuratus] (opsin4)	XP_003730546.1	0.79	5e-43	0.35
Af Opsin 4.5	KM276769	769	111	2	12669.22	PREDICTED: melanopsin [Strongylocentrotus purpuratus] (opsin4)	XP_003730546.1	0.96	3e-16	0.3
Af Opsin 4.6	KM276770	1057	127	2	14518.53	PREDICTED: melanopsin [Strongylocentrotus purpuratus] (opsin4)	XP_003730546.1	0.95	1e-19	0.32
Af Opsin 5	KM276771	2145	321	7	36172.73	PREDICTED: rhodopsin, GQ-coupled-like [Strongylocentrotus purpuratus] (opsin5)	XP_784559.2	0.93	6e-71	0.39
Af Opsin 7.A	KM276772	1562	116	2	12969.12	PREDICTED: RPE-retinal G protein-coupled receptor-like [Strongylocentrotus purpuratus] (opsin 7)	XP_003727813.1	0.92	9e-14	0.42
Af Opsin 7.B	KM276773	1094	51	1	5477.11	PREDICTED: RPE-retinal G protein-coupled receptor-like [Strongylocentrotus purpuratus]	XP_003727813.1	1	8e-08	0.39
Af Opsin 8.1	KM276774	1692	110	2	12344.27	PREDICTED: opsin-5-like [Strongylocentrotus purpuratus] (opsin 8)	XP_001199309.1	0.83	6e-14	0.37
Af Opsin 8.2	KM276775	2527	301	4	35679.26	PREDICTED: opsin-5-like [Strongylocentrotus purpuratus] (opsin 8)	XP_001199309.1	0.51	3e-29	0.36
